# Supplementary material for: Intervention heroes of Mozambique from 1997 to 2015: estimates of maternal and child lives saved using the Lives Saved Tool
Source: J Glob Health. 2018 Oct 14;8(2):021202. doi: 10.7189/jogh.08.021202 (PMC6300161; doi:10.7189/jogh.08.021202)
Supplement: Online Supplementary Document [file jogh-08-021202.xlsx]

## Sheet: Input1
0. Mudanças na cobertura (retrospectivo)
				DHS	DHS	MICS	AIS	DHS
				1997	2003	2008	2009	2011
	NATIONAL	Preventivo	REMTI/PIDOM - Propriedade de mosquiteiros tratados com insecticida (REMTI/MILD) ou casas familiares protegidas com pulverização residual		0.058	0.2617		0.5145
			Fonte de água melhorada para beber	0.7015	0.8315	0.8323	0.89	0.84
			Água canalizada dentro do Agregado Familiar	0.0485	0.0526	0.0685	0.0601	0.1082
			Infraestruturas Sanitárias melhorado	0.2859	0.394	0.4104	0.4174	0.4909
		Gravidez	Cuidado Pré Natal(CPN) 4 ou mais visitas	0.4077	0.5295			0.4844
			Vacina Tetano: 2+ doses durante a gravidez mais recente	0.3094	0.5868	0.6675		0.6626
			Tratamento intermitente e preventivo para malaria durante a gravidez			0.441	0.4074	0.2035
		Parto	Skilled birth attendant (births in 2 yrs before survey)	0.446	0.4989	0.5525		0.5599
			Facility delivery	0.4433	0.5091	0.5809		0.5886
		Preventivo	Vitamina A nos últimos 6 meses(6-59 meses de idade)		0.52	0.7199		0.7519
			Eeliminação segura de fezes da criança		0.5749	0.5693		0.7784
		Vacinas	Recebeu 3 doses de DPT	0.6027	0.7273	0.7043		0.7702
			Recebeu vacinação contra sarampo	0.5778	0.7683	0.6547		0.8158
		Curativo	SRO para diarréia	0.4187	0.4865	0.3824		0.5508
			Antibiotics para diarréia					0.2769
			Busca de cuidados pra pneumonia	0.3854	0.5536	0.5907		0.5364
			Antimaláricos - Compostos de artemisinina para a malária		0.062	0.2172		0.2252
	Niassa	Preventivo	REMTI/PIDOM - Propriedade de mosquiteiros tratados com insecticida (REMTI/MILD) ou casas familiares protegidas com pulverização residual		0.0313956	0.232396		0.470237
			Fonte de água melhorada para beber	0.543561	0.683904	0.729073	0.909171	0.746455
			Água canalizada dentro do Agregado Familiar	0.0007334	0.0113709	0.0104007	0.0043346	0.0283363
			Infraestruturas Sanitárias melhorado	0.438117	0.637204	0.638756	0.76883	0.784483
		Gravidez	Cuidado Pré Natal(CPN) 4 ou mais visitas	0.42931	0.596002			0.365672
			Vacina Tetano: 2+ doses durante a gravidez mais recente	0.169716	0.59836	0.821717		0.787509
			Tratamento intermitente e preventivo para malaria durante a gravidez			0.362098	0.507241	0.0385718
		Parto	Skilled birth attendant (births in 2 yrs before survey)	0.468812	0.495676	0.660539		0.64537
			Facility delivery	0.451369	0.486993	0.7458		0.676218
		Preventivo	Vitamina A nos últimos 6 meses(6-59 meses de idade)		0.376206	0.739119		0.705744
			Eeliminação segura de fezes da criança		0.53717	0.60064		0.96468
		Vacinas	Recebeu 3 doses de DPT	0.592552	0.549077	0.700293		0.851227
			Recebeu vacinação contra sarampo	0.602925	0.519188	0.636936		0.887345
		Curativo	SRO para diarréia	0.554178	0.428717	0.570687		0.862533
			Antibiotics para diarréia					0.111025
			Busca de cuidados pra pneumonia	0.838556	0.452229	0.641399		0.357352
			Antimaláricos - Compostos de artemisinina para a malária		0.0200435	0.149583		0.374324
	Cabo Delgado	Preventivo	REMTI/PIDOM - Propriedade de mosquiteiros tratados com insecticida (REMTI/MILD) ou casas familiares protegidas com pulverização residual		0.0243268	0.318838		0.614793
			Fonte de água melhorada para beber	0.702693	0.877798	0.831469	0.872868	0.909156
			Água canalizada dentro do Agregado Familiar	0.0001957	0.011825	0.0124465	0.0195445	0.0312479
			Infraestruturas Sanitárias melhorado	0.323103	0.422393	0.54775	0.505647	0.656414
		Gravidez	Cuidado Pré Natal(CPN) 4 ou mais visitas	0.277942	0.571013			0.542603
			Vacina Tetano: 2+ doses durante a gravidez mais recente	0.171323	0.621105	0.574863		0.673431
			Tratamento intermitente e preventivo para malaria durante a gravidez			0.504436	0.495529	0.25843
		Parto	Skilled birth attendant (births in 2 yrs before survey)	0.287769	0.30342	0.45659		0.374802
			Facility delivery	0.300881	0.307134	0.453791		0.403824
		Preventivo	Vitamina A nos últimos 6 meses(6-59 meses de idade)		0.50937	0.735301		0.635786
			Eeliminação segura de fezes da criança		0.741505	0.807673		0.919117
		Vacinas	Recebeu 3 doses de DPT	0.288882	0.727897	0.870272		0.687444
			Recebeu vacinação contra sarampo	0.402418	0.801797	0.788782		0.804
		Curativo	SRO para diarréia	0.339905	0.503645	0.333729		0.242063
			Antibiotics para diarréia					0.175751
			Busca de cuidados pra pneumonia	0.1473	0.64174	0.757693		0.327049
			Antimaláricos - Compostos de artemisinina para a malária		0.0595155	0.314196		0.139265
	Nampula	Preventivo	REMTI/PIDOM - Propriedade de mosquiteiros tratados com insecticida (REMTI/MILD) ou casas familiares protegidas com pulverização residual		0.0335707	0.336823		0.605281
			Fonte de água melhorada para beber	0.657829	0.852687	0.86742	0.906126	0.874982
			Água canalizada dentro do Agregado Familiar	0.0024221	0.0035887	0.047685	0.0216669	0.0392555
			Infraestruturas Sanitárias melhorado	0.0935026	0.288602	0.375831	0.406593	0.420805
		Gravidez	Cuidado Pré Natal(CPN) 4 ou mais visitas	0.382677	0.477886			0.330974
			Vacina Tetano: 2+ doses durante a gravidez mais recente	0.285953	0.612993	0.697662		0.754677
			Tratamento intermitente e preventivo para malaria durante a gravidez			0.35502	0.288258	0.370928
		Parto	Skilled birth attendant (births in 2 yrs before survey)	0.318546	0.404779	0.626636		0.542217
			Facility delivery	0.318058	0.391055	0.616633		0.55523
		Preventivo	Vitamina A nos últimos 6 meses(6-59 meses de idade)		0.492855	0.683437		0.792898
			Eeliminação segura de fezes da criança		0.665161	0.681045		0.851408
		Vacinas	Recebeu 3 doses de DPT	0.465045	0.629383	0.611684		0.774444
			Recebeu vacinação contra sarampo	0.439638	0.69432	0.559237		0.833956
		Curativo	SRO para diarréia	0.293176	0.559745	0.394371		0.627927
			Antibiotics para diarréia					0.27123
			Busca de cuidados pra pneumonia	0.159143	0.48454	0.629809		0.781231
			Antimaláricos - Compostos de artemisinina para a malária		0.0633841	0.376412		0.369177
	Zambezia	Preventivo	REMTI/PIDOM - Propriedade de mosquiteiros tratados com insecticida (REMTI/MILD) ou casas familiares protegidas com pulverização residual		0.0898246	0.275485		0.464567
			Fonte de água melhorada para beber	0.658661	0.783726	0.760907	0.905022	0.730123
			Água canalizada dentro do Agregado Familiar	0.0104835	0.0082082	0.0097692	0.0139882	0.0172272
			Infraestruturas Sanitárias melhorado	0.0787774	0.165688	0.150604	0.157271	0.215546
		Gravidez	Cuidado Pré Natal(CPN) 4 ou mais visitas	0.212421	0.281343			0.426804
			Vacina Tetano: 2+ doses durante a gravidez mais recente	0.179825	0.485424	0.602263		0.526282
			Tratamento intermitente e preventivo para malaria durante a gravidez			0.231433	0.316023	0.0772544
		Parto	Skilled birth attendant (births in 2 yrs before survey)	0.240595	0.346188	0.37824		0.297143
			Facility delivery	0.225976	0.365694	0.397889		0.33227
		Preventivo	Vitamina A nos últimos 6 meses(6-59 meses de idade)		0.509615	0.625862		0.576073
			Eeliminação segura de fezes da criança		0.532405	0.48629		0.704306
		Vacinas	Recebeu 3 doses de DPT	0.308649	0.540909	0.583399		0.603359
			Recebeu vacinação contra sarampo	0.313201	0.632916	0.53166		0.714836
		Curativo	SRO para diarréia	0.333089	0.228456	0.249643		0.394181
			Antibiotics para diarréia					0.27454
			Busca de cuidados pra pneumonia	0.295413	0.432518	0.556356		0.427609
			Antimaláricos - Compostos de artemisinina para a malária		0.0803447	0.108101		0.155546
	Tete	Preventivo	REMTI/PIDOM - Propriedade de mosquiteiros tratados com insecticida (REMTI/MILD) ou casas familiares protegidas com pulverização residual		0.0636119	0.202345		0.473023
			Fonte de água melhorada para beber	0.646249	0.708711	0.723268	0.707517	0.68748
			Água canalizada dentro do Agregado Familiar	0.0133982	0.0338265	0.0050705	0.0208334	0.040717
			Infraestruturas Sanitárias melhorado	0.393909	0.308461	0.234149	0.265784	0.402279
		Gravidez	Cuidado Pré Natal(CPN) 4 ou mais visitas	0.437523	0.486542			0.426347
			Vacina Tetano: 2+ doses durante a gravidez mais recente	0.180646	0.539957	0.640252		0.554797
			Tratamento intermitente e preventivo para malaria durante a gravidez			0.293759	0.205269	0.090323
		Parto	Skilled birth attendant (births in 2 yrs before survey)	0.429715	0.478334	0.326162		0.538566
			Facility delivery	0.468308	0.500057	0.492133		0.546387
		Preventivo	Vitamina A nos últimos 6 meses(6-59 meses de idade)		0.478167	0.610115		0.79318
			Eeliminação segura de fezes da criança		0.199154	0.304569		0.516302
		Vacinas	Recebeu 3 doses de DPT	0.62883	0.637857	0.514501		0.807159
			Recebeu vacinação contra sarampo	0.659746	0.720051	0.450626		0.757744
		Curativo	SRO para diarréia	0.714607	0.419474	0.402651		0.371529
			Antibiotics para diarréia					0.186909
			Busca de cuidados pra pneumonia	0.672798	0.622219	0.441015		0.51536
			Antimaláricos - Compostos de artemisinina para a malária		0.094581	0.253617		0.157332
	Manica	Preventivo	REMTI/PIDOM - Propriedade de mosquiteiros tratados com insecticida (REMTI/MILD) ou casas familiares protegidas com pulverização residual		0.0449476	0.168413		0.539249
			Fonte de água melhorada para beber	0.453374	0.779765	0.718917	0.718761	0.938044
			Água canalizada dentro do Agregado Familiar	0.0034703	0.0185826	0.0223581	0.0008149	0.0513688
			Infraestruturas Sanitárias melhorado	0.192795	0.347793	0.24041	0.370009	0.484118
		Gravidez	Cuidado Pré Natal(CPN) 4 ou mais visitas	0.515541	0.645135			0.714452
			Vacina Tetano: 2+ doses durante a gravidez mais recente	0.238937	0.519909	0.694457		0.678264
			Tratamento intermitente e preventivo para malaria durante a gravidez			0.622684	0.443942	0.331716
		Parto	Skilled birth attendant (births in 2 yrs before survey)	0.435698	0.583446	0.532065		0.763641
			Facility delivery	0.441132	0.60265	0.565339		0.782214
		Preventivo	Vitamina A nos últimos 6 meses(6-59 meses de idade)		0.572464	0.849752		0.915659
			Eeliminação segura de fezes da criança		0.459936	0.479197		0.876193
		Vacinas	Recebeu 3 doses de DPT	0.627876	0.741986	0.705978		0.778474
			Recebeu vacinação contra sarampo	0.66793	0.815402	0.586068		0.807374
		Curativo	SRO para diarréia	0.310089	0.305216	0.404255		0.73836
			Antibiotics para diarréia					0.310623
			Busca de cuidados pra pneumonia	0.497976	0.797917	0.534943		0.343611
			Antimaláricos - Compostos de artemisinina para a malária		0.0789012	0.27988		0.315409
	Sofala	Preventivo	REMTI/PIDOM - Propriedade de mosquiteiros tratados com insecticida (REMTI/MILD) ou casas familiares protegidas com pulverização residual		0.0962255	0.331563		0.568302
			Fonte de água melhorada para beber	0.581011	0.831929	0.900434	0.964294	0.880161
			Água canalizada dentro do Agregado Familiar	0.0306129	0.0687601	0.108573	0.0644245	0.143141
			Infraestruturas Sanitárias melhorado	0.117119	0.180741	0.254978	0.180525	0.319702
		Gravidez	Cuidado Pré Natal(CPN) 4 ou mais visitas	0.213104	0.554512			0.539411
			Vacina Tetano: 2+ doses durante a gravidez mais recente	0.170045	0.55279	0.662208		0.696392
			Tratamento intermitente e preventivo para malaria durante a gravidez			0.741252	0.756166	0.326467
		Parto	Skilled birth attendant (births in 2 yrs before survey)	0.352727	0.562583	0.643006		0.716163
			Facility delivery	0.35414	0.573438	0.643872		0.765578
		Preventivo	Vitamina A nos últimos 6 meses(6-59 meses de idade)		0.431311	0.815266		0.790486
			Eeliminação segura de fezes da criança		0.490663	0.421143		0.748671
		Vacinas	Recebeu 3 doses de DPT	0.6449	0.778752	0.739136		0.855541
			Recebeu vacinação contra sarampo	0.60718	0.748923	0.755011		0.874357
		Curativo	SRO para diarréia	0.298702	0.373354	0.526736		0.735789
			Antibiotics para diarréia					0.444057
			Busca de cuidados pra pneumonia	0.400825	0.588965	0.633173		0.638797
			Antimaláricos - Compostos de artemisinina para a malária		0.0507185	0.117461		0.287518
	Inhambane	Preventivo	REMTI/PIDOM - Propriedade de mosquiteiros tratados com insecticida (REMTI/MILD) ou casas familiares protegidas com pulverização residual		0.0328065	0.269707		0.538844
			Fonte de água melhorada para beber	0.827235	0.913314	0.956485	0.957046	0.914703
			Água canalizada dentro do Agregado Familiar	0.0074095	0.0311065	0.0350065	0.0302285	0.101177
			Infraestruturas Sanitárias melhorado	0.522046	0.560741	0.582193	0.720074	0.651836
		Gravidez	Cuidado Pré Natal(CPN) 4 ou mais visitas	0.626522	0.579334			0.53412
			Vacina Tetano: 2+ doses durante a gravidez mais recente	0.49486	0.697945	0.779923		0.754512
			Tratamento intermitente e preventivo para malaria durante a gravidez			0.403159	0.395797	0.129307
		Parto	Skilled birth attendant (births in 2 yrs before survey)	0.518863	0.509924	0.594082		0.638633
			Facility delivery	0.530714	0.522959	0.615557		0.66665
		Preventivo	Vitamina A nos últimos 6 meses(6-59 meses de idade)		0.455691	0.800322		0.82297
			Eeliminação segura de fezes da criança		0.522113	0.608715		0.785729
		Vacinas	Recebeu 3 doses de DPT	0.844256	0.936257	0.882276		0.835695
			Recebeu vacinação contra sarampo	0.814284	0.928547	0.837912		0.871677
		Curativo	SRO para diarréia	0.527402	0.459111	0.308833		0.57368
			Antibiotics para diarréia					0.159655
			Busca de cuidados pra pneumonia	0.559723	0.548759	0.628043		0.397399
			Antimaláricos - Compostos de artemisinina para a malária		0.0583696	0.287666		0.389003
	Gaza	Preventivo	REMTI/PIDOM - Propriedade de mosquiteiros tratados com insecticida (REMTI/MILD) ou casas familiares protegidas com pulverização residual		0.180384	0.184461		0.460471
			Fonte de água melhorada para beber	0.873764	0.846736	0.858896	0.933139	0.925172
			Água canalizada dentro do Agregado Familiar	0.0519014	0.0231332	0.0632209	0.0564695	0.156787
			Infraestruturas Sanitárias melhorado	0.57567	0.543326	0.613075	0.604009	0.709655
		Gravidez	Cuidado Pré Natal(CPN) 4 ou mais visitas	0.538673	0.63372			0.593591
			Vacina Tetano: 2+ doses durante a gravidez mais recente	0.547899	0.68784	0.590758		0.555018
			Tratamento intermitente e preventivo para malaria durante a gravidez			0.686708	0.574163	0.219227
		Parto	Skilled birth attendant (births in 2 yrs before survey)	0.669477	0.602097	0.665542		0.689562
			Facility delivery	0.663567	0.632179	0.689475		0.713387
		Preventivo	Vitamina A nos últimos 6 meses(6-59 meses de idade)		0.571388	0.713396		0.785357
			Eeliminação segura de fezes da criança		0.683839	0.606508		0.871994
		Vacinas	Recebeu 3 doses de DPT	0.848741	0.913475	0.854772		0.889816
			Recebeu vacinação contra sarampo	0.642746	0.916693	0.772703		0.85638
		Curativo	SRO para diarréia	0.643961	0.680805	0.478696		0.716642
			Antibiotics para diarréia					0.423198
			Busca de cuidados pra pneumonia	0.429944	0.596195	0.537233		0.599612
			Antimaláricos - Compostos de artemisinina para a malária		0.085417	0.2147		0.209271
	Maputo Provincia	Preventivo	REMTI/PIDOM - Propriedade de mosquiteiros tratados com insecticida (REMTI/MILD) ou casas familiares protegidas com pulverização residual		0.0197936	0.100104		0.375773
			Fonte de água melhorada para beber	0.916361	0.904578	0.894661	0.96233	0.934844
			Água canalizada dentro do Agregado Familiar	0.383818	0.237635	0.244322	0.253062	0.437426
			Infraestruturas Sanitárias melhorado	0.548523	0.811757	0.712493	0.749863	0.775413
		Gravidez	Cuidado Pré Natal(CPN) 4 ou mais visitas	0.601152	0.771184			0.632357
			Vacina Tetano: 2+ doses durante a gravidez mais recente	0.425527	0.591533	0.729625		0.788948
			Tratamento intermitente e preventivo para malaria durante a gravidez			0.521724	0.613524	0.297764
		Parto	Skilled birth attendant (births in 2 yrs before survey)	0.750166	0.877291	0.762495		0.860218
			Facility delivery	0.734397	0.882479	0.754968		0.907465
		Preventivo	Vitamina A nos últimos 6 meses(6-59 meses de idade)		0.66789	0.788312		0.940457
			Eeliminação segura de fezes da criança		0.764174	0.635164		0.805624
		Vacinas	Recebeu 3 doses de DPT	0.793494	0.98394	0.859864		0.967052
			Recebeu vacinação contra sarampo	0.799731	0.952209	0.844777		0.9806
		Curativo	SRO para diarréia	0.813173	0.728551	0.301696		0.552234
			Antibiotics para diarréia					0.229769
			Busca de cuidados pra pneumonia	0.335195	0.551519	0.530757		0.431276
			Antimaláricos - Compostos de artemisinina para a malária		0.0477055	0.100615		0.0178897
	Maputo Cidade	Preventivo	REMTI/PIDOM - Propriedade de mosquiteiros tratados com insecticida (REMTI/MILD) ou casas familiares protegidas com pulverização residual		0.0659814	0.185006		0.431602
			Fonte de água melhorada para beber	0.992797	0.989394	0.983354	0.974898	0.9701
			Água canalizada dentro do Agregado Familiar	0.284143	0.398377	0.428703	0.513224	0.651084
			Infraestruturas Sanitárias melhorado	0.709012	0.817282	0.719214	0.683998	0.810999
		Gravidez	Cuidado Pré Natal(CPN) 4 ou mais visitas	0.795454	0.737891			0.681903
			Vacina Tetano: 2+ doses durante a gravidez mais recente	0.707649	0.675518	0.751527		0.786674
			Tratamento intermitente e preventivo para malaria durante a gravidez			0.484397	0.542325	0.178319
		Parto	Skilled birth attendant (births in 2 yrs before survey)	0.895585	0.898279	0.916798		0.912003
			Facility delivery	0.900697	0.922751	0.928957		0.931277
		Preventivo	Vitamina A nos últimos 6 meses(6-59 meses de idade)		0.802193	0.766564		0.896721
			Eeliminação segura de fezes da criança		0.876447	0.869161		0.890785
		Vacinas	Recebeu 3 doses de DPT	0.881287	0.985044	0.848408		0.901164
			Recebeu vacinação contra sarampo	0.905851	0.969073	0.836308		0.953948
		Curativo	SRO para diarréia	0.819925	0.673865	0.298234		0.669278
			Antibiotics para diarréia					0.334059
			Busca de cuidados pra pneumonia	0.656691	0.546138	0.49065		0.585233
			Antimaláricos - Compostos de artemisinina para a malária		0.0138535	0.0685177		0.0761183

## Sheet: Input2
0-B. Mudanças na cobertura (retrospectivo) Amamentacao & Subnutrição
			NATIONAL				Niassa				Cabo Delgado				Nampula				Zambesia				Tete				Manica				Sofala				Inhambane				Gaza				Maputo Province				Maputo City
			DHS	DHS	MICS	DHS	DHS	DHS	MICS	DHS	DHS	DHS	MICS	DHS	DHS	DHS	MICS	DHS	DHS	DHS	MICS	DHS	DHS	DHS	MICS	DHS	DHS	DHS	MICS	DHS	DHS	DHS	MICS	DHS	DHS	DHS	MICS	DHS	DHS	DHS	MICS	DHS	DHS	DHS	MICS	DHS	DHS	DHS	MICS
			1997	2003	2008	2011	1997	2003	2008	2011	1997	2003	2008	2011	1997	2003	2008	2011	1997	2003	2008	2011	1997	2003	2008	2011	1997	2003	2008	2011	1997	2003	2008	2011	1997	2003	2008	2011	1997	2003	2008	2011	1997	2003	2008	2011	1997	2003	2008
	Amamentacao	<1 mês: Amamentação exclusiva	0.304	0.3	0.372	0.411	0.325471	0.408345	0.541375	0.265684	0.361743	0.395383	0.206809	0.524848	0.0295303	0.0726384	0.39497	0.42674	0.0230225	0.339314	0.467768	0.356679	0.175347	0.0562113	0.14596	0.471342	0.143678	0.497251	0.339904	0.288472	0.416371	0.55238	0.43224	0.380522	0.890768	0.428599	0.417802	0.302297	0.825284	0.483695	0.448701	0.608606	0.337011	0.228845	0.374126	0.50391	0.228102	0.183378	0.324927
		<1 mês: Amamentação Predominante	0.373	0.43	0.315	0.215	0.336427	0.263463	0.0923405	0.220675	0.347436	0.427768	0.575011	0.268429	0.861619	0.682601	0.31533	0.319511	0.45561	0.42169	0.354297	0.174643	0.10842	0.315915	0.250087	0.204359	0.200987	0.0873927	0.138852	0.0576112	0.108842	0.217117	0.226774	0.192979	0.106418	0.470742	0.460878	0.439917	0.072226	0.379349	0.328391	0.159508	0.410458	0.646319	0.282449	0.169285	0.408331	0.442625	0.280434
		<1 mês: Amamentação Parcial	0.29	0.263	0.294	0.349	0.279775	0.328192	0.350912	0.45694	0.290821	0.176849	0.188256	0.199804	0.0203709	0.241939	0.270321	0.243897	0.468017	0.238996	0.156486	0.454335	0.716233	0.620683	0.577541	0.309844	0.655335	0.399164	0.521244	0.647022	0.474787	0.208665	0.325311	0.351622	0.0028137	0.0887385	0.12132	0.225548	0.0956879	0.136956	0.222908	0.19246	0.223531	0.114258	0.313939	0.307273	0.310558	0.345985	0.361278
		1-5 meses: Amamentação exclusiva	0.304	0.3	0.372	0.411	0.325471	0.408345	0.541375	0.265684	0.361743	0.395383	0.206809	0.524848	0.0295303	0.0726384	0.39497	0.42674	0.0230225	0.339314	0.467768	0.356679	0.175347	0.0562113	0.14596	0.471342	0.143678	0.497251	0.339904	0.288472	0.416371	0.55238	0.43224	0.380522	0.890768	0.428599	0.417802	0.302297	0.825284	0.483695	0.448701	0.608606	0.337011	0.228845	0.374126	0.50391	0.228102	0.183378	0.324927
		1-5 meses: Amamentação Predominante	0.373	0.43	0.315	0.215	0.336427	0.263463	0.0923405	0.220675	0.347436	0.427768	0.575011	0.268429	0.861619	0.682601	0.31533	0.319511	0.45561	0.42169	0.354297	0.174643	0.10842	0.315915	0.250087	0.204359	0.200987	0.0873927	0.138852	0.0576112	0.108842	0.217117	0.226774	0.192979	0.106418	0.470742	0.460878	0.439917	0.072226	0.379349	0.328391	0.159508	0.410458	0.646319	0.282449	0.169285	0.408331	0.442625	0.280434
		1-5 meses: Amamentação Parcial	0.29	0.263	0.294	0.349	0.279775	0.328192	0.350912	0.45694	0.290821	0.176849	0.188256	0.199804	0.0203709	0.241939	0.270321	0.243897	0.468017	0.238996	0.156486	0.454335	0.716233	0.620683	0.577541	0.309844	0.655335	0.399164	0.521244	0.647022	0.474787	0.208665	0.325311	0.351622	0.0028137	0.0887385	0.12132	0.225548	0.0956879	0.136956	0.222908	0.19246	0.223531	0.114258	0.313939	0.307273	0.310558	0.345985	0.361278
		6-11 meses: Qualquer amamentação	0.9751	0.9843	0.978	0.9513	0.978836	0.974587	0.996736	0.964337	0.985844	1	0.984925	1	0.984823	0.99167	1	0.973514	1	0.993509	0.945457	0.973393	1	0.990733	0.984537	0.970054	0.982995	0.974848	0.991437	0.949992	0.989028	0.982845	0.987863	0.924809	0.969326	0.990045	0.970908	0.942648	0.981149	0.955595	0.974893	0.949599	0.921228	0.990308	0.98389	0.871538	0.890442	0.929702	0.904974
		12-23 meses: Qualquer amamentação	0.8211	0.827	0.783	0.7536	0.878705	0.896132	0.898035	0.840958	0.958996	0.915477	0.843035	0.894989	0.800295	0.867239	0.849608	0.846982	0.78482	0.729786	0.702512	0.718082	0.818849	0.901508	0.892212	0.845105	0.843893	0.782098	0.792967	0.765416	0.83996	0.810094	0.770849	0.726257	0.834351	0.830449	0.821326	0.70328	0.860822	0.86027	0.720463	0.689484	0.67093	0.75984	0.633899	0.495178	0.752136	0.721134	0.516064
	Subnutrição crónica	<1 mês: superior a 1 desvio padrão inferior à norma média	0.5603	0.5499	0.508	0.4966	0.383041	0.45705	0.491597	0.681514	0.548942	0.423409	0.389031	0.486091	0.396332	0.488076	0.470319	0.231118	0.437182	0.51586	0.551446	0.546488	0.405718	0.471051	0.606006	0.497175	0.546042	0.681929	0.467112	0.404641	0.67269	0.486722	0.473656	0.587427	0.590995	0.727364	0.545643	0.53029	0.836339	0.615646	0.596581	0.544795	0.665793	0.686878	0.500492	0.581984	0.781517	0.693635	0.595937
		<1 mês: entre 1 e 2 desvios padrão a menos que a norma mediana	0.1903	0.2343	0.2782	0.2299	0.249536	0.336286	0.246575	0.192189	0.174429	0.277517	0.341081	0.279464	0.206504	0.232395	0.260354	0.303079	0.250779	0.194722	0.298022	0.20986	0.213755	0.354185	0.221485	0.194453	0.196735	0.220446	0.338975	0.304447	0.0902087	0.208492	0.304068	0.182367	0.292725	0.232871	0.296094	0.219927	0.0781041	0.228028	0.227647	0.25864	0.24079	0.173746	0.222877	0.210559	0.118903	0.163813	0.270674
		<1 mês: entre 2 e 3 desvios padrão inferior à norma média	0.1399	0.1394	0.1182	0.1468	0.132036	0.139104	0.109291	0.0682022	0.208589	0.155646	0.15448	0.151499	0.0964448	0.183008	0.0769689	0.192531	0.224977	0.150108	0.0811819	0.144552	0.288426	0.132206	0.126012	0.206571	0.167448	0.0759126	0.116228	0.100198	0.188337	0.238299	0.159672	0.0925352	0.0600907	0.0237683	0.136478	0.120838	0.064228	0.0904138	0.123367	0.111055	0.0934169	0.133037	0.180086	0.137819	0.0355445	0.101431	0.109146
		1-5 meses: superior a 1 desvio padrão inferior à norma média	0.5603	0.5499	0.508	0.4966	0.383041	0.45705	0.491597	0.681514	0.548942	0.423409	0.389031	0.486091	0.396332	0.488076	0.470319	0.231118	0.437182	0.51586	0.551446	0.546488	0.405718	0.471051	0.606006	0.497175	0.546042	0.681929	0.467112	0.404641	0.67269	0.486722	0.473656	0.587427	0.590995	0.727364	0.545643	0.53029	0.836339	0.615646	0.596581	0.544795	0.665793	0.686878	0.500492	0.581984	0.781517	0.693635	0.595937
		1-5 meses: entre 1 e 2 desvios padrão a menos que a norma mediana	0.1903	0.2343	0.2782	0.2299	0.249536	0.336286	0.246575	0.192189	0.174429	0.277517	0.341081	0.279464	0.206504	0.232395	0.260354	0.303079	0.250779	0.194722	0.298022	0.20986	0.213755	0.354185	0.221485	0.194453	0.196735	0.220446	0.338975	0.304447	0.0902087	0.208492	0.304068	0.182367	0.292725	0.232871	0.296094	0.219927	0.0781041	0.228028	0.227647	0.25864	0.24079	0.173746	0.222877	0.210559	0.118903	0.163813	0.270674
		1-5 meses: entre 2 e 3 desvios padrão inferior à norma média	0.1399	0.1394	0.1182	0.1468	0.132036	0.139104	0.109291	0.0682022	0.208589	0.155646	0.15448	0.151499	0.0964448	0.183008	0.0769689	0.192531	0.224977	0.150108	0.0811819	0.144552	0.288426	0.132206	0.126012	0.206571	0.167448	0.0759126	0.116228	0.100198	0.188337	0.238299	0.159672	0.0925352	0.0600907	0.0237683	0.136478	0.120838	0.064228	0.0904138	0.123367	0.111055	0.0934169	0.133037	0.180086	0.137819	0.0355445	0.101431	0.109146
		6-11 meses: superior a 1 desvio padrão inferior à norma média	0.4419	0.3771	0.3772	0.4472	0.260606	0.331817	0.398789	0.468332	0.274772	0.175044	0.251152	0.519759	0.507038	0.217393	0.291793	0.237291	0.234563	0.437329	0.367475	0.397013	0.601913	0.348426	0.44045	0.415351	0.333176	0.40771	0.361806	0.32632	0.428009	0.411674	0.384213	0.600407	0.637563	0.537875	0.442273	0.513845	0.406613	0.425258	0.445133	0.647429	0.539088	0.590161	0.556015	0.542193	0.583224	0.588019	0.608737
		6-11 meses: entre 1 e 2 desvios padrão a menos que a norma mediana	0.2521	0.302	0.3021	0.2315	0.30151	0.312604	0.328909	0.238602	0.219102	0.290677	0.369683	0.22895	0.152382	0.333019	0.302047	0.149351	0.122748	0.277569	0.273744	0.264589	0.156406	0.283825	0.278742	0.24201	0.391199	0.370834	0.324918	0.321126	0.218226	0.276155	0.258155	0.17162	0.199316	0.296816	0.317923	0.225774	0.381543	0.300258	0.367553	0.262403	0.433058	0.267257	0.241184	0.301667	0.208404	0.292339	0.309026
		6-11 meses: entre 2 e 3 desvios padrão inferior à norma média	0.1695	0.166	0.2044	0.1691	0.248111	0.0945981	0.217865	0.152415	0.336397	0.279459	0.258084	0.118486	0.18916	0.173751	0.194468	0.381184	0.275331	0.176989	0.237688	0.124584	0.199331	0.24598	0.185658	0.165709	0.15131	0.165839	0.200138	0.183682	0.202848	0.156981	0.219713	0.118939	0.0883642	0.0903499	0.183012	0.173	0.0788049	0.146615	0.178839	0.0616614	0.0278543	0.124222	0.116349	0.13114	0.158282	0.0580897	0.0771635
		12-23 meses: superior a 1 desvio padrão inferior à norma média	0.3016	0.223	0.2361	0.2782	0.12298	0.182265	0.272492	0.235102	0.0997221	0.101594	0.126658	0.18026	0.406679	0.266097	0.182023	0.277353	0.333932	0.225162	0.231741	0.228482	0.23601	0.166988	0.190414	0.294342	0.150819	0.225354	0.190398	0.212897	0.239162	0.225428	0.284401	0.378316	0.378943	0.221636	0.320686	0.282671	0.332039	0.195234	0.258108	0.385513	0.453631	0.313246	0.288799	0.376026	0.419189	0.300144	0.44236
		12-23 meses: entre 1 e 2 desvios padrão a menos que a norma mediana	0.2612	0.2786	0.2863	0.2575	0.17037	0.313361	0.252654	0.229403	0.180178	0.206396	0.281315	0.262421	0.181461	0.290233	0.202971	0.144585	0.300014	0.242075	0.314981	0.285262	0.202696	0.249432	0.271784	0.280112	0.258238	0.228486	0.26644	0.219229	0.402337	0.282535	0.252457	0.250131	0.282664	0.323312	0.358988	0.254611	0.279848	0.370696	0.394829	0.280228	0.300246	0.350764	0.353448	0.391505	0.203746	0.279923	0.284324
		12-23 meses: entre 2 e 3 desvios padrão inferior à norma média	0.2145	0.2517	0.2904	0.2437	0.338562	0.287565	0.261554	0.276725	0.212062	0.317546	0.398108	0.280477	0.0999743	0.181583	0.246696	0.201442	0.118793	0.245193	0.273088	0.27901	0.223418	0.310957	0.362496	0.2462	0.301863	0.256804	0.40489	0.300125	0.233532	0.209952	0.284211	0.222788	0.187798	0.254491	0.190354	0.222411	0.287888	0.274851	0.261021	0.208115	0.215022	0.283098	0.266179	0.170684	0.223265	0.266108	0.200938
		24-59 meses: superior a 1 desvio padrão inferior à norma média	0.1625	0.1935	0.205	0.2585	0.0435268	0.176868	0.167235	0.204551	0.153715	0.107393	0.0996867	0.126772	0.0884206	0.223623	0.208435	0.185337	0.232739	0.160216	0.170954	0.282695	0.090414	0.116378	0.149054	0.214461	0.177841	0.1516	0.113141	0.321441	0.1014	0.191433	0.255975	0.249634	0.247515	0.198531	0.252664	0.30533	0.0939453	0.205782	0.20571	0.351994	0.202329	0.333824	0.366163	0.443375	0.396106	0.403936	0.37716
		24-59 meses: entre 1 e 2 desvios padrão a menos que a norma mediana	0.199	0.2697	0.308	0.2754	0.181615	0.205593	0.317946	0.274372	0.0264057	0.199461	0.250071	0.246622	0.15901	0.244095	0.236992	0.247345	0.0851851	0.235001	0.294982	0.208727	0.134311	0.264684	0.303646	0.275808	0.206734	0.282199	0.359088	0.294641	0.105927	0.281126	0.320088	0.34988	0.273713	0.332622	0.347898	0.34997	0.349835	0.319576	0.394789	0.342433	0.325466	0.367114	0.372251	0.329067	0.264137	0.366836	0.325427
		24-59 meses: entre 2 e 3 desvios padrão inferior à norma média	0.2946	0.2624	0.2879	0.2572	0.220675	0.265191	0.300277	0.24716	0.247369	0.255332	0.377464	0.294997	0.491985	0.276992	0.234006	0.265718	0.392453	0.211097	0.322833	0.277668	0.280712	0.310576	0.305613	0.296205	0.231313	0.29877	0.340197	0.240818	0.335471	0.290164	0.287314	0.246854	0.274269	0.291909	0.242088	0.219383	0.237345	0.288482	0.290011	0.223622	0.322486	0.210207	0.18402	0.17202	0.184369	0.14845	0.212978
	Emagrecimento [subnutrição aguda]	<1 mês: superior a 1 desvio padrão inferior à norma média	0.6804	0.8327	0.8026	0.7825	0.805423	0.840062	0.730247	0.734795	0.67296	0.85229	0.752278	0.774938	0.649799	0.741341	0.788915	0.918539	0.618716	0.861752	0.767045	0.586125	0.566868	0.871134	0.830782	0.814568	0.780415	0.861635	0.882334	0.869009	0.646905	0.712092	0.757417	0.683913	0.814745	0.918424	0.907266	0.828912	0.61814	0.787608	0.874136	0.939536	0.747954	0.949949	0.877016	0.949793	0.605703	0.888989	0.861429
		<1 mês: entre 1 e 2 desvios padrão a menos que a norma mediana	0.198	0.1038	0.1281	0.1133	0.0737868	0.127395	0.176271	0.18238	0.244033	0.0917884	0.142014	0.131089	0.288447	0.134497	0.12584	0.0543113	0.196679	0.0926467	0.168161	0.202858	0.18399	0.078727	0.110165	0.0949883	0.162948	0.107136	0.0831089	0.047384	0.258756	0.183457	0.156719	0.13416	0.153656	0.071747	0.0484778	0.094679	0.133911	0.112331	0.0723145	0.0604637	0.183458	0.0308797	0.0952992	0.0093337	0.108346	0.0610875	0.119077
		<1 mês: entre 2 e 3 desvios padrão inferior à norma média	0.073	0.0444	0.0464	0.0634	0.12079	0.0325428	0.0934828	0.0535866	0.0194732	0	0.0701619	0.0703747	0.0358899	0.105427	0.067791	0.0271503	0.184605	0.0456009	0.0251122	0.0902998	0.182672	0.0108192	0.0064187	0.0705138	0.048808	0.0145762	0.0182133	0.0706539	0.0700973	0.0811144	0.0732992	0.12413	0.0243608	0	0.006255	0.0550643	0.0315926	0.03962	0.0535492	0	0.0638779	0.0191713	0.0276844	0.0146737	0.0658493	0.0337196	0.019494
		1-5 meses: superior a 1 desvio padrão inferior à norma média	0.6804	0.8327	0.8026	0.7825	0.805423	0.840062	0.730247	0.734795	0.67296	0.85229	0.752278	0.774938	0.649799	0.741341	0.788915	0.918539	0.618716	0.861752	0.767045	0.586125	0.566868	0.871134	0.830782	0.814568	0.780415	0.861635	0.882334	0.869009	0.646905	0.712092	0.757417	0.683913	0.814745	0.918424	0.907266	0.828912	0.61814	0.787608	0.874136	0.939536	0.747954	0.949949	0.877016	0.949793	0.605703	0.888989	0.861429
		1-5 meses: entre 1 e 2 desvios padrão a menos que a norma mediana	0.198	0.1038	0.1281	0.1133	0.0737868	0.127395	0.176271	0.18238	0.244033	0.0917884	0.142014	0.131089	0.288447	0.134497	0.12584	0.0543113	0.196679	0.0926467	0.168161	0.202858	0.18399	0.078727	0.110165	0.0949883	0.162948	0.107136	0.0831089	0.047384	0.258756	0.183457	0.156719	0.13416	0.153656	0.071747	0.0484778	0.094679	0.133911	0.112331	0.0723145	0.0604637	0.183458	0.0308797	0.0952992	0.0093337	0.108346	0.0610875	0.119077
		1-5 meses: entre 2 e 3 desvios padrão inferior à norma média	0.073	0.0444	0.0464	0.0634	0.12079	0.0325428	0.0934828	0.0535866	0.0194732	0	0.0701619	0.0703747	0.0358899	0.105427	0.067791	0.0271503	0.184605	0.0456009	0.0251122	0.0902998	0.182672	0.0108192	0.0064187	0.0705138	0.048808	0.0145762	0.0182133	0.0706539	0.0700973	0.0811144	0.0732992	0.12413	0.0243608	0	0.006255	0.0550643	0.0315926	0.03962	0.0535492	0	0.0638779	0.0191713	0.0276844	0.0146737	0.0658493	0.0337196	0.019494
		6-11 meses: superior a 1 desvio padrão inferior à norma média	0.6309	0.7531	0.7278	0.747	0.47739	0.793058	0.685307	0.766636	0.459284	0.762687	0.818274	0.655045	0.53962	0.656602	0.576412	0.850516	0.486598	0.662088	0.689481	0.617416	0.303464	0.827538	0.70822	0.702157	0.543542	0.6925	0.70931	0.783331	0.765944	0.731564	0.746119	0.67246	0.670107	0.914674	0.780835	0.89775	0.812878	0.695028	0.853885	0.941931	0.788679	0.896439	0.902647	0.7496	0.746965	0.890329	0.906143
		6-11 meses: entre 1 e 2 desvios padrão a menos que a norma mediana	0.2354	0.1595	0.2023	0.1608	0.339297	0.157522	0.213861	0.156126	0.339391	0.125993	0.138574	0.233103	0.18397	0.22765	0.351934	0.107542	0.308375	0.184965	0.175875	0.194276	0.373673	0.1428	0.239218	0.206016	0.330773	0.205108	0.217046	0.196128	0.180703	0.156589	0.191917	0.149047	0.259244	0.0740888	0.19307	0.095748	0.0912249	0.16492	0.146115	0.0580689	0.132705	0.103561	0.0140637	0.222993	0.193499	0.0491842	0.0632587
		6-11 meses: entre 2 e 3 desvios padrão inferior à norma média	0.0904	0.0629	0.0549	0.0671	0.1081	0.0433221	0.083851	0.0678196	0.0734711	0.0769682	0.0431517	0.102952	0.196414	0.0637656	0.0319763	0	0.19884	0.137427	0.113715	0.153753	0.251642	0.0296622	0.0344679	0.0502151	0.0764019	0.0923351	0.0736441	0.0171328	0.0351097	0.0531824	0.0498884	0.13354	0.014506	0.0112375	0.0260951	0.0065023	0.069192	0.0963053	0	0	0.0786154	0	0.0832898	0.0274069	0.0265289	0.0345029	0.0305978
		12-23 meses: superior a 1 desvio padrão inferior à norma média	0.7034	0.7652	0.7479	0.7625	0.73812	0.844379	0.811569	0.82495	0.530116	0.724095	0.748308	0.716209	0.595414	0.714209	0.670027	0.790433	0.697346	0.757056	0.685251	0.70251	0.585343	0.740356	0.735342	0.668867	0.644771	0.758427	0.694629	0.815285	0.731449	0.702897	0.732905	0.687647	0.876519	0.848726	0.871779	0.89406	0.622206	0.707422	0.886622	0.871402	0.944267	0.906227	0.808704	0.913358	0.835431	0.910716	0.843173
		12-23 meses: entre 1 e 2 desvios padrão a menos que a norma mediana	0.1781	0.1615	0.1949	0.1536	0.225322	0.0965448	0.130599	0.1162	0.130022	0.188121	0.211022	0.185826	0.32695	0.203906	0.215663	0.101491	0.122479	0.155861	0.239935	0.200834	0.224374	0.198479	0.230457	0.211123	0.249753	0.144435	0.218238	0.110484	0.0912919	0.218636	0.213147	0.217724	0.106906	0.120594	0.108189	0.0941572	0.247524	0.148236	0.097122	0.108313	0.0474806	0.0739252	0.169269	0.0473983	0.0921726	0.0746136	0.117022
		12-23 meses: entre 2 e 3 desvios padrão inferior à norma média	0.0777	0.0498	0.0385	0.0488	0.0159082	0.0266265	0.0367819	0.0266642	0.212682	0.0436754	0.0356101	0.068148	0.0325836	0.0547688	0.0648303	0.0693339	0.0562968	0.0617842	0.052297	0.0339259	0.0949223	0.0410989	0.0342018	0.0795558	0.0793243	0.0876985	0.0527285	0.0347351	0.174401	0.0499585	0.0326526	0.0778127	0.0008736	0.0306801	0.0142073	0.0117824	0.13027	0.0850197	0.00834	0.006918	0.0082526	0.0198481	0.0188739	0.0313902	0.0422921	0.00798	0.0281555
		24-59 meses: superior a 1 desvio padrão inferior à norma média	0.821	0.8868	0.8866	0.8799	0.922016	0.948202	0.859411	0.909417	0.771348	0.87658	0.878697	0.881944	0.861965	0.828949	0.83948	0.867877	0.707214	0.869248	0.889229	0.838068	0.740138	0.901172	0.894938	0.903923	0.842051	0.901275	0.869747	0.82584	0.673791	0.854507	0.88823	0.884848	0.775794	0.934742	0.898797	0.929299	0.972209	0.865408	0.947096	0.946616	0.916261	0.977052	0.903471	0.905767	0.908116	0.98547	0.940052
		24-59 meses: entre 1 e 2 desvios padrão a menos que a norma mediana	0.1259	0.0807	0.0881	0.0855	0.0627487	0.049237	0.107434	0.0734157	0.142139	0.104104	0.105688	0.095091	0.0886404	0.0879098	0.0793393	0.0767308	0.275117	0.093543	0.0879341	0.114939	0.0812935	0.0912998	0.0929681	0.0810461	0.127007	0.0931355	0.117942	0.106648	0.170363	0.0884139	0.101592	0.0788404	0.224206	0.0607218	0.0716335	0.0501897	0.0252321	0.107435	0.0452637	0.0403892	0.0658701	0.0183616	0.0868892	0.083993	0.0329547	0.0145302	0.0516504
		24-59 meses: entre 2 e 3 desvios padrão inferior à norma média	0.0281	0.0169	0.0166	0.0232	0.0152354	0.0025608	0.029387	0.0113842	0.043458	0.0107893	0.0110496	0.014582	0.0493945	0.0401272	0.0447164	0.0330836	0.0058522	0.0165451	0.0172838	0.0289603	0.159494	0.0063781	0.0076387	0.0133931	0.0252513	0.0030897	0.0090159	0.042825	0.0379619	0.0249976	0.0076156	0.0310607	0	0.0045359	0.0193721	0.0146472	0.0025585	0.0271572	0.0076403	0.0129953	0.0141016	0.0045862	0.0035356	0.0085735	0.0367417	0	0.0082978
[truncated: 1 more columns]

## Sheet: Appendix 2
	Appendix S2: Input data from DHS, MICS, and AIS Surveys (nutrition interventions)
			NATIONAL				Niassa				Cabo Delgado				Nampula				Zambesia				Tete				Manica				Sofala				Inhambane				Gaza				Maputo Province				Maputo City
			DHS	DHS	MICS	DHS	DHS	DHS	MICS	DHS	DHS	DHS	MICS	DHS	DHS	DHS	MICS	DHS	DHS	DHS	MICS	DHS	DHS	DHS	MICS	DHS	DHS	DHS	MICS	DHS	DHS	DHS	MICS	DHS	DHS	DHS	MICS	DHS	DHS	DHS	MICS	DHS	DHS	DHS	MICS	DHS	DHS	DHS	MICS
			1997	2003	2008	2011	1997	2003	2008	2011	1997	2003	2008	2011	1997	2003	2008	2011	1997	2003	2008	2011	1997	2003	2008	2011	1997	2003	2008	2011	1997	2003	2008	2011	1997	2003	2008	2011	1997	2003	2008	2011	1997	2003	2008	2011	1997	2003	2008
	Amamentacao	<1 mês: Amamentação exclusiva	0.304	0.3	0.372	0.411	0.325471	0.408345	0.541375	0.265684	0.361743	0.395383	0.206809	0.524848	0.0295303	0.0726384	0.39497	0.42674	0.0230225	0.339314	0.467768	0.356679	0.175347	0.0562113	0.14596	0.471342	0.143678	0.497251	0.339904	0.288472	0.416371	0.55238	0.43224	0.380522	0.890768	0.428599	0.417802	0.302297	0.825284	0.483695	0.448701	0.608606	0.337011	0.228845	0.374126	0.50391	0.228102	0.183378	0.324927
		<1 mês: Amamentação Predominante	0.373	0.43	0.315	0.215	0.336427	0.263463	0.0923405	0.220675	0.347436	0.427768	0.575011	0.268429	0.861619	0.682601	0.31533	0.319511	0.45561	0.42169	0.354297	0.174643	0.10842	0.315915	0.250087	0.204359	0.200987	0.0873927	0.138852	0.0576112	0.108842	0.217117	0.226774	0.192979	0.106418	0.470742	0.460878	0.439917	0.072226	0.379349	0.328391	0.159508	0.410458	0.646319	0.282449	0.169285	0.408331	0.442625	0.280434
		<1 mês: Amamentação Parcial	0.29	0.263	0.294	0.349	0.279775	0.328192	0.350912	0.45694	0.290821	0.176849	0.188256	0.199804	0.0203709	0.241939	0.270321	0.243897	0.468017	0.238996	0.156486	0.454335	0.716233	0.620683	0.577541	0.309844	0.655335	0.399164	0.521244	0.647022	0.474787	0.208665	0.325311	0.351622	0.0028137	0.0887385	0.12132	0.225548	0.0956879	0.136956	0.222908	0.19246	0.223531	0.114258	0.313939	0.307273	0.310558	0.345985	0.361278
		1-5 meses: Amamentação exclusiva	0.304	0.3	0.372	0.411	0.325471	0.408345	0.541375	0.265684	0.361743	0.395383	0.206809	0.524848	0.0295303	0.0726384	0.39497	0.42674	0.0230225	0.339314	0.467768	0.356679	0.175347	0.0562113	0.14596	0.471342	0.143678	0.497251	0.339904	0.288472	0.416371	0.55238	0.43224	0.380522	0.890768	0.428599	0.417802	0.302297	0.825284	0.483695	0.448701	0.608606	0.337011	0.228845	0.374126	0.50391	0.228102	0.183378	0.324927
		1-5 meses: Amamentação Predominante	0.373	0.43	0.315	0.215	0.336427	0.263463	0.0923405	0.220675	0.347436	0.427768	0.575011	0.268429	0.861619	0.682601	0.31533	0.319511	0.45561	0.42169	0.354297	0.174643	0.10842	0.315915	0.250087	0.204359	0.200987	0.0873927	0.138852	0.0576112	0.108842	0.217117	0.226774	0.192979	0.106418	0.470742	0.460878	0.439917	0.072226	0.379349	0.328391	0.159508	0.410458	0.646319	0.282449	0.169285	0.408331	0.442625	0.280434
		1-5 meses: Amamentação Parcial	0.29	0.263	0.294	0.349	0.279775	0.328192	0.350912	0.45694	0.290821	0.176849	0.188256	0.199804	0.0203709	0.241939	0.270321	0.243897	0.468017	0.238996	0.156486	0.454335	0.716233	0.620683	0.577541	0.309844	0.655335	0.399164	0.521244	0.647022	0.474787	0.208665	0.325311	0.351622	0.0028137	0.0887385	0.12132	0.225548	0.0956879	0.136956	0.222908	0.19246	0.223531	0.114258	0.313939	0.307273	0.310558	0.345985	0.361278
		6-11 meses: Qualquer amamentação	0.9751	0.9843	0.978	0.9513	0.978836	0.974587	0.996736	0.964337	0.985844	1	0.984925	1	0.984823	0.99167	1	0.973514	1	0.993509	0.945457	0.973393	1	0.990733	0.984537	0.970054	0.982995	0.974848	0.991437	0.949992	0.989028	0.982845	0.987863	0.924809	0.969326	0.990045	0.970908	0.942648	0.981149	0.955595	0.974893	0.949599	0.921228	0.990308	0.98389	0.871538	0.890442	0.929702	0.904974
		12-23 meses: Qualquer amamentação	0.8211	0.827	0.783	0.7536	0.878705	0.896132	0.898035	0.840958	0.958996	0.915477	0.843035	0.894989	0.800295	0.867239	0.849608	0.846982	0.78482	0.729786	0.702512	0.718082	0.818849	0.901508	0.892212	0.845105	0.843893	0.782098	0.792967	0.765416	0.83996	0.810094	0.770849	0.726257	0.834351	0.830449	0.821326	0.70328	0.860822	0.86027	0.720463	0.689484	0.67093	0.75984	0.633899	0.495178	0.752136	0.721134	0.516064
	Subnutrição crónica	<1 mês: superior a 1 desvio padrão inferior à norma média	0.5603	0.5499	0.508	0.4966	0.383041	0.45705	0.491597	0.681514	0.548942	0.423409	0.389031	0.486091	0.396332	0.488076	0.470319	0.231118	0.437182	0.51586	0.551446	0.546488	0.405718	0.471051	0.606006	0.497175	0.546042	0.681929	0.467112	0.404641	0.67269	0.486722	0.473656	0.587427	0.590995	0.727364	0.545643	0.53029	0.836339	0.615646	0.596581	0.544795	0.665793	0.686878	0.500492	0.581984	0.781517	0.693635	0.595937
		<1 mês: entre 1 e 2 desvios padrão a menos que a norma mediana	0.1903	0.2343	0.2782	0.2299	0.249536	0.336286	0.246575	0.192189	0.174429	0.277517	0.341081	0.279464	0.206504	0.232395	0.260354	0.303079	0.250779	0.194722	0.298022	0.20986	0.213755	0.354185	0.221485	0.194453	0.196735	0.220446	0.338975	0.304447	0.0902087	0.208492	0.304068	0.182367	0.292725	0.232871	0.296094	0.219927	0.0781041	0.228028	0.227647	0.25864	0.24079	0.173746	0.222877	0.210559	0.118903	0.163813	0.270674
		<1 mês: entre 2 e 3 desvios padrão inferior à norma média	0.1399	0.1394	0.1182	0.1468	0.132036	0.139104	0.109291	0.0682022	0.208589	0.155646	0.15448	0.151499	0.0964448	0.183008	0.0769689	0.192531	0.224977	0.150108	0.0811819	0.144552	0.288426	0.132206	0.126012	0.206571	0.167448	0.0759126	0.116228	0.100198	0.188337	0.238299	0.159672	0.0925352	0.0600907	0.0237683	0.136478	0.120838	0.064228	0.0904138	0.123367	0.111055	0.0934169	0.133037	0.180086	0.137819	0.0355445	0.101431	0.109146
		1-5 meses: superior a 1 desvio padrão inferior à norma média	0.5603	0.5499	0.508	0.4966	0.383041	0.45705	0.491597	0.681514	0.548942	0.423409	0.389031	0.486091	0.396332	0.488076	0.470319	0.231118	0.437182	0.51586	0.551446	0.546488	0.405718	0.471051	0.606006	0.497175	0.546042	0.681929	0.467112	0.404641	0.67269	0.486722	0.473656	0.587427	0.590995	0.727364	0.545643	0.53029	0.836339	0.615646	0.596581	0.544795	0.665793	0.686878	0.500492	0.581984	0.781517	0.693635	0.595937
		1-5 meses: entre 1 e 2 desvios padrão a menos que a norma mediana	0.1903	0.2343	0.2782	0.2299	0.249536	0.336286	0.246575	0.192189	0.174429	0.277517	0.341081	0.279464	0.206504	0.232395	0.260354	0.303079	0.250779	0.194722	0.298022	0.20986	0.213755	0.354185	0.221485	0.194453	0.196735	0.220446	0.338975	0.304447	0.0902087	0.208492	0.304068	0.182367	0.292725	0.232871	0.296094	0.219927	0.0781041	0.228028	0.227647	0.25864	0.24079	0.173746	0.222877	0.210559	0.118903	0.163813	0.270674
		1-5 meses: entre 2 e 3 desvios padrão inferior à norma média	0.1399	0.1394	0.1182	0.1468	0.132036	0.139104	0.109291	0.0682022	0.208589	0.155646	0.15448	0.151499	0.0964448	0.183008	0.0769689	0.192531	0.224977	0.150108	0.0811819	0.144552	0.288426	0.132206	0.126012	0.206571	0.167448	0.0759126	0.116228	0.100198	0.188337	0.238299	0.159672	0.0925352	0.0600907	0.0237683	0.136478	0.120838	0.064228	0.0904138	0.123367	0.111055	0.0934169	0.133037	0.180086	0.137819	0.0355445	0.101431	0.109146
		6-11 meses: superior a 1 desvio padrão inferior à norma média	0.4419	0.3771	0.3772	0.4472	0.260606	0.331817	0.398789	0.468332	0.274772	0.175044	0.251152	0.519759	0.507038	0.217393	0.291793	0.237291	0.234563	0.437329	0.367475	0.397013	0.601913	0.348426	0.44045	0.415351	0.333176	0.40771	0.361806	0.32632	0.428009	0.411674	0.384213	0.600407	0.637563	0.537875	0.442273	0.513845	0.406613	0.425258	0.445133	0.647429	0.539088	0.590161	0.556015	0.542193	0.583224	0.588019	0.608737
		6-11 meses: entre 1 e 2 desvios padrão a menos que a norma mediana	0.2521	0.302	0.3021	0.2315	0.30151	0.312604	0.328909	0.238602	0.219102	0.290677	0.369683	0.22895	0.152382	0.333019	0.302047	0.149351	0.122748	0.277569	0.273744	0.264589	0.156406	0.283825	0.278742	0.24201	0.391199	0.370834	0.324918	0.321126	0.218226	0.276155	0.258155	0.17162	0.199316	0.296816	0.317923	0.225774	0.381543	0.300258	0.367553	0.262403	0.433058	0.267257	0.241184	0.301667	0.208404	0.292339	0.309026
		6-11 meses: entre 2 e 3 desvios padrão inferior à norma média	0.1695	0.166	0.2044	0.1691	0.248111	0.0945981	0.217865	0.152415	0.336397	0.279459	0.258084	0.118486	0.18916	0.173751	0.194468	0.381184	0.275331	0.176989	0.237688	0.124584	0.199331	0.24598	0.185658	0.165709	0.15131	0.165839	0.200138	0.183682	0.202848	0.156981	0.219713	0.118939	0.0883642	0.0903499	0.183012	0.173	0.0788049	0.146615	0.178839	0.0616614	0.0278543	0.124222	0.116349	0.13114	0.158282	0.0580897	0.0771635
		12-23 meses: superior a 1 desvio padrão inferior à norma média	0.3016	0.223	0.2361	0.2782	0.12298	0.182265	0.272492	0.235102	0.0997221	0.101594	0.126658	0.18026	0.406679	0.266097	0.182023	0.277353	0.333932	0.225162	0.231741	0.228482	0.23601	0.166988	0.190414	0.294342	0.150819	0.225354	0.190398	0.212897	0.239162	0.225428	0.284401	0.378316	0.378943	0.221636	0.320686	0.282671	0.332039	0.195234	0.258108	0.385513	0.453631	0.313246	0.288799	0.376026	0.419189	0.300144	0.44236
		12-23 meses: entre 1 e 2 desvios padrão a menos que a norma mediana	0.2612	0.2786	0.2863	0.2575	0.17037	0.313361	0.252654	0.229403	0.180178	0.206396	0.281315	0.262421	0.181461	0.290233	0.202971	0.144585	0.300014	0.242075	0.314981	0.285262	0.202696	0.249432	0.271784	0.280112	0.258238	0.228486	0.26644	0.219229	0.402337	0.282535	0.252457	0.250131	0.282664	0.323312	0.358988	0.254611	0.279848	0.370696	0.394829	0.280228	0.300246	0.350764	0.353448	0.391505	0.203746	0.279923	0.284324
		12-23 meses: entre 2 e 3 desvios padrão inferior à norma média	0.2145	0.2517	0.2904	0.2437	0.338562	0.287565	0.261554	0.276725	0.212062	0.317546	0.398108	0.280477	0.0999743	0.181583	0.246696	0.201442	0.118793	0.245193	0.273088	0.27901	0.223418	0.310957	0.362496	0.2462	0.301863	0.256804	0.40489	0.300125	0.233532	0.209952	0.284211	0.222788	0.187798	0.254491	0.190354	0.222411	0.287888	0.274851	0.261021	0.208115	0.215022	0.283098	0.266179	0.170684	0.223265	0.266108	0.200938
		24-59 meses: superior a 1 desvio padrão inferior à norma média	0.1625	0.1935	0.205	0.2585	0.0435268	0.176868	0.167235	0.204551	0.153715	0.107393	0.0996867	0.126772	0.0884206	0.223623	0.208435	0.185337	0.232739	0.160216	0.170954	0.282695	0.090414	0.116378	0.149054	0.214461	0.177841	0.1516	0.113141	0.321441	0.1014	0.191433	0.255975	0.249634	0.247515	0.198531	0.252664	0.30533	0.0939453	0.205782	0.20571	0.351994	0.202329	0.333824	0.366163	0.443375	0.396106	0.403936	0.37716
		24-59 meses: entre 1 e 2 desvios padrão a menos que a norma mediana	0.199	0.2697	0.308	0.2754	0.181615	0.205593	0.317946	0.274372	0.0264057	0.199461	0.250071	0.246622	0.15901	0.244095	0.236992	0.247345	0.0851851	0.235001	0.294982	0.208727	0.134311	0.264684	0.303646	0.275808	0.206734	0.282199	0.359088	0.294641	0.105927	0.281126	0.320088	0.34988	0.273713	0.332622	0.347898	0.34997	0.349835	0.319576	0.394789	0.342433	0.325466	0.367114	0.372251	0.329067	0.264137	0.366836	0.325427
		24-59 meses: entre 2 e 3 desvios padrão inferior à norma média	0.2946	0.2624	0.2879	0.2572	0.220675	0.265191	0.300277	0.24716	0.247369	0.255332	0.377464	0.294997	0.491985	0.276992	0.234006	0.265718	0.392453	0.211097	0.322833	0.277668	0.280712	0.310576	0.305613	0.296205	0.231313	0.29877	0.340197	0.240818	0.335471	0.290164	0.287314	0.246854	0.274269	0.291909	0.242088	0.219383	0.237345	0.288482	0.290011	0.223622	0.322486	0.210207	0.18402	0.17202	0.184369	0.14845	0.212978
	Emagrecimento [subnutrição aguda]	<1 mês: superior a 1 desvio padrão inferior à norma média	0.6804	0.8327	0.8026	0.7825	0.805423	0.840062	0.730247	0.734795	0.67296	0.85229	0.752278	0.774938	0.649799	0.741341	0.788915	0.918539	0.618716	0.861752	0.767045	0.586125	0.566868	0.871134	0.830782	0.814568	0.780415	0.861635	0.882334	0.869009	0.646905	0.712092	0.757417	0.683913	0.814745	0.918424	0.907266	0.828912	0.61814	0.787608	0.874136	0.939536	0.747954	0.949949	0.877016	0.949793	0.605703	0.888989	0.861429
		<1 mês: entre 1 e 2 desvios padrão a menos que a norma mediana	0.198	0.1038	0.1281	0.1133	0.0737868	0.127395	0.176271	0.18238	0.244033	0.0917884	0.142014	0.131089	0.288447	0.134497	0.12584	0.0543113	0.196679	0.0926467	0.168161	0.202858	0.18399	0.078727	0.110165	0.0949883	0.162948	0.107136	0.0831089	0.047384	0.258756	0.183457	0.156719	0.13416	0.153656	0.071747	0.0484778	0.094679	0.133911	0.112331	0.0723145	0.0604637	0.183458	0.0308797	0.0952992	0.0093337	0.108346	0.0610875	0.119077
		<1 mês: entre 2 e 3 desvios padrão inferior à norma média	0.073	0.0444	0.0464	0.0634	0.12079	0.0325428	0.0934828	0.0535866	0.0194732	0	0.0701619	0.0703747	0.0358899	0.105427	0.067791	0.0271503	0.184605	0.0456009	0.0251122	0.0902998	0.182672	0.0108192	0.0064187	0.0705138	0.048808	0.0145762	0.0182133	0.0706539	0.0700973	0.0811144	0.0732992	0.12413	0.0243608	0	0.006255	0.0550643	0.0315926	0.03962	0.0535492	0	0.0638779	0.0191713	0.0276844	0.0146737	0.0658493	0.0337196	0.019494
		1-5 meses: superior a 1 desvio padrão inferior à norma média	0.6804	0.8327	0.8026	0.7825	0.805423	0.840062	0.730247	0.734795	0.67296	0.85229	0.752278	0.774938	0.649799	0.741341	0.788915	0.918539	0.618716	0.861752	0.767045	0.586125	0.566868	0.871134	0.830782	0.814568	0.780415	0.861635	0.882334	0.869009	0.646905	0.712092	0.757417	0.683913	0.814745	0.918424	0.907266	0.828912	0.61814	0.787608	0.874136	0.939536	0.747954	0.949949	0.877016	0.949793	0.605703	0.888989	0.861429
		1-5 meses: entre 1 e 2 desvios padrão a menos que a norma mediana	0.198	0.1038	0.1281	0.1133	0.0737868	0.127395	0.176271	0.18238	0.244033	0.0917884	0.142014	0.131089	0.288447	0.134497	0.12584	0.0543113	0.196679	0.0926467	0.168161	0.202858	0.18399	0.078727	0.110165	0.0949883	0.162948	0.107136	0.0831089	0.047384	0.258756	0.183457	0.156719	0.13416	0.153656	0.071747	0.0484778	0.094679	0.133911	0.112331	0.0723145	0.0604637	0.183458	0.0308797	0.0952992	0.0093337	0.108346	0.0610875	0.119077
		1-5 meses: entre 2 e 3 desvios padrão inferior à norma média	0.073	0.0444	0.0464	0.0634	0.12079	0.0325428	0.0934828	0.0535866	0.0194732	0	0.0701619	0.0703747	0.0358899	0.105427	0.067791	0.0271503	0.184605	0.0456009	0.0251122	0.0902998	0.182672	0.0108192	0.0064187	0.0705138	0.048808	0.0145762	0.0182133	0.0706539	0.0700973	0.0811144	0.0732992	0.12413	0.0243608	0	0.006255	0.0550643	0.0315926	0.03962	0.0535492	0	0.0638779	0.0191713	0.0276844	0.0146737	0.0658493	0.0337196	0.019494
		6-11 meses: superior a 1 desvio padrão inferior à norma média	0.6309	0.7531	0.7278	0.747	0.47739	0.793058	0.685307	0.766636	0.459284	0.762687	0.818274	0.655045	0.53962	0.656602	0.576412	0.850516	0.486598	0.662088	0.689481	0.617416	0.303464	0.827538	0.70822	0.702157	0.543542	0.6925	0.70931	0.783331	0.765944	0.731564	0.746119	0.67246	0.670107	0.914674	0.780835	0.89775	0.812878	0.695028	0.853885	0.941931	0.788679	0.896439	0.902647	0.7496	0.746965	0.890329	0.906143
		6-11 meses: entre 1 e 2 desvios padrão a menos que a norma mediana	0.2354	0.1595	0.2023	0.1608	0.339297	0.157522	0.213861	0.156126	0.339391	0.125993	0.138574	0.233103	0.18397	0.22765	0.351934	0.107542	0.308375	0.184965	0.175875	0.194276	0.373673	0.1428	0.239218	0.206016	0.330773	0.205108	0.217046	0.196128	0.180703	0.156589	0.191917	0.149047	0.259244	0.0740888	0.19307	0.095748	0.0912249	0.16492	0.146115	0.0580689	0.132705	0.103561	0.0140637	0.222993	0.193499	0.0491842	0.0632587
		6-11 meses: entre 2 e 3 desvios padrão inferior à norma média	0.0904	0.0629	0.0549	0.0671	0.1081	0.0433221	0.083851	0.0678196	0.0734711	0.0769682	0.0431517	0.102952	0.196414	0.0637656	0.0319763	0	0.19884	0.137427	0.113715	0.153753	0.251642	0.0296622	0.0344679	0.0502151	0.0764019	0.0923351	0.0736441	0.0171328	0.0351097	0.0531824	0.0498884	0.13354	0.014506	0.0112375	0.0260951	0.0065023	0.069192	0.0963053	0	0	0.0786154	0	0.0832898	0.0274069	0.0265289	0.0345029	0.0305978
		12-23 meses: superior a 1 desvio padrão inferior à norma média	0.7034	0.7652	0.7479	0.7625	0.73812	0.844379	0.811569	0.82495	0.530116	0.724095	0.748308	0.716209	0.595414	0.714209	0.670027	0.790433	0.697346	0.757056	0.685251	0.70251	0.585343	0.740356	0.735342	0.668867	0.644771	0.758427	0.694629	0.815285	0.731449	0.702897	0.732905	0.687647	0.876519	0.848726	0.871779	0.89406	0.622206	0.707422	0.886622	0.871402	0.944267	0.906227	0.808704	0.913358	0.835431	0.910716	0.843173
		12-23 meses: entre 1 e 2 desvios padrão a menos que a norma mediana	0.1781	0.1615	0.1949	0.1536	0.225322	0.0965448	0.130599	0.1162	0.130022	0.188121	0.211022	0.185826	0.32695	0.203906	0.215663	0.101491	0.122479	0.155861	0.239935	0.200834	0.224374	0.198479	0.230457	0.211123	0.249753	0.144435	0.218238	0.110484	0.0912919	0.218636	0.213147	0.217724	0.106906	0.120594	0.108189	0.0941572	0.247524	0.148236	0.097122	0.108313	0.0474806	0.0739252	0.169269	0.0473983	0.0921726	0.0746136	0.117022
		12-23 meses: entre 2 e 3 desvios padrão inferior à norma média	0.0777	0.0498	0.0385	0.0488	0.0159082	0.0266265	0.0367819	0.0266642	0.212682	0.0436754	0.0356101	0.068148	0.0325836	0.0547688	0.0648303	0.0693339	0.0562968	0.0617842	0.052297	0.0339259	0.0949223	0.0410989	0.0342018	0.0795558	0.0793243	0.0876985	0.0527285	0.0347351	0.174401	0.0499585	0.0326526	0.0778127	0.0008736	0.0306801	0.0142073	0.0117824	0.13027	0.0850197	0.00834	0.006918	0.0082526	0.0198481	0.0188739	0.0313902	0.0422921	0.00798	0.0281555
		24-59 meses: superior a 1 desvio padrão inferior à norma média	0.821	0.8868	0.8866	0.8799	0.922016	0.948202	0.859411	0.909417	0.771348	0.87658	0.878697	0.881944	0.861965	0.828949	0.83948	0.867877	0.707214	0.869248	0.889229	0.838068	0.740138	0.901172	0.894938	0.903923	0.842051	0.901275	0.869747	0.82584	0.673791	0.854507	0.88823	0.884848	0.775794	0.934742	0.898797	0.929299	0.972209	0.865408	0.947096	0.946616	0.916261	0.977052	0.903471	0.905767	0.908116	0.98547	0.940052
		24-59 meses: entre 1 e 2 desvios padrão a menos que a norma mediana	0.1259	0.0807	0.0881	0.0855	0.0627487	0.049237	0.107434	0.0734157	0.142139	0.104104	0.105688	0.095091	0.0886404	0.0879098	0.0793393	0.0767308	0.275117	0.093543	0.0879341	0.114939	0.0812935	0.0912998	0.0929681	0.0810461	0.127007	0.0931355	0.117942	0.106648	0.170363	0.0884139	0.101592	0.0788404	0.224206	0.0607218	0.0716335	0.0501897	0.0252321	0.107435	0.0452637	0.0403892	0.0658701	0.0183616	0.0868892	0.083993	0.0329547	0.0145302	0.0516504
		24-59 meses: entre 2 e 3 desvios padrão inferior à norma média	0.0281	0.0169	0.0166	0.0232	0.0152354	0.0025608	0.029387	0.0113842	0.043458	0.0107893	0.0110496	0.014582	0.0493945	0.0401272	0.0447164	0.0330836	0.0058522	0.0165451	0.0172838	0.0289603	0.159494	0.0063781	0.0076387	0.0133931	0.0252513	0.0030897	0.0090159	0.042825	0.0379619	0.0249976	0.0076156	0.0310607	0	0.0045359	0.0193721	0.0146472	0.0025585	0.0271572	0.0076403	0.0129953	0.0141016	0.0045862	0.0035356	0.0085735	0.0367417	0	0.0082978
[truncated: 1 more columns]

## Sheet: Appendix 3
	Appendix S3: Additional lives saved by intervention in children under-5 (0-59 months)
	Intervention		National
			Additional Lives Saved (1997-2011)	% of Additional Lives Saved (1997-2011)	Additional Lives Saved (2011-2015)	% of Additional Lives Saved (2011-2015)
	Pregnancy
		TT - Tetanus toxoid vaccination	7867	0.0186297	Data not available for 2015
		IPTp - Intermittent preventive treatment of malaria during pregnancy			525	0.018266
		Syphilis detection and treatment	431	0.00102064	56	0.00194837
		Micronutrient supplementation (iron and multiple micronutrients)	404	0.000956707	Data not available for 2015
		PMTCT - Prevention of mother to child transmission of HIV (including breastfeeding choices)	19101	0.0452328	3621	0.125983
		Maternal age and birth order	35	8.2883e-05	0	0
		Birth intervals	0	0	0	0
	Childbirth
		Clean birth practices	3290	0.007791	941	0.0327395
		Immediate assessment and stimulation	2909	0.00688876	950	0.0330527
		Labor and delivery management	24041	0.0569312	3243	0.112831
		Neonatal resuscitation	6335	0.0150018	1590	0.0553197
		Antibiotics for pPRoM	2152	0.00509612	227	0.00789785
	Breastfeeding	Changes in breastfeeding	27405	0.0648974	Data not available for 2015
	Preventive	Change in stunting prevalence	19257	0.0456022	Data not available for 2015
		Vitamin A supplementation	2476	0.00586338	Data not available for 2015
		Improved water source	4939	0.011696	2	6.95846e-05
		Water connection in the home	2617	0.00619728	8	0.000278338
		Improved sanitation - Utilization of latrines or toilets	11002	0.0260537	14	0.000487092
		Hygienic disposal of children's stools	2301	0.00544897	9	0.000313131
		ITN/IRS - Households protected from malaria	55757	0.132037	117	0.0040707
	Vaccines	DPT vaccine	3742	0.00886138	181	0.0062974
		H. influenzae b vaccine	11333	0.0268375	51	0.00177441
		Measles vaccine	26432	0.0625932	229	0.00796743
	Curative after birth	Thermal care	3129	0.00740974	767	0.0266857
		Oral antibiotics for neonatal sepsis/pneumonia	1691	0.00400443	0	0
		Injectable antibiotics for neonatal sepsis/pneumonia			2977	0.103577
		Full supportive care for neonatal sepsis/pneumonia	15928	0.0377189	Data not available for 2015
		ORS - oral rehydration solution	10768	0.0254995	0	0
		Oral antibiotics for pneumonia	29805	0.0705808	1149	0.0399763
		Vitamin A for treatment of measles	4650	0.0110116	Data not available for 2015
		ACTs - Artemesinin compounds for treatment of malaria	34807	0.082426	11920	0.414724
		Change in wasting prevalence	82374	0.195069	Data not available for 2015
		Cotrimoxazole	5304	0.0125603	Data not available for 2015
		Total	422282	1	28742	0.994259

## Sheet: Appendix 4
	Appendix S4: Additional lives saved by intervention in newborns (< 1 month)
	Intervention		National
			Additional Lives Saved (1997-2011)	% of Additional Lives Saved (1997-2011)	Additional Lives Saved (2011-2015)	% of Additional Lives Saved (2011-2015)
	Pregnancy
		TT - Tetanus toxoid vaccination	7867	0.0920655	Data not available for 2015
		IPTp - Intermittent preventive treatment of malaria during pregnancy			525	0.0465013
		Syphilis detection and treatment	431	0.00504389	56	0.00496014
		Micronutrient supplementation (iron and multiple micronutrients)	404	0.00472791	Data not available for 2015
		PMTCT - Prevention of mother to child transmission of HIV (including breastfeeding choices)	354	0.00414277	14	0.00124004
		Maternal age and birth order	35	0.000409596	0	0
	Childbirth	Clean birth practices	3290	0.038502	941	0.0833481
		Immediate assessment and stimulation	2909	0.0340433	950	0.0841453
		Labor and delivery management	24041	0.281346	3243	0.287245
		Neonatal resuscitation	6335	0.0741369	1590	0.140833
		Antibiotics for pPRoM	2152	0.0251843	227	0.0201063
	Breastfeeding	Changes in breastfeeding	16526	0.1934	Data not available for 2015
	Curative after birth	Thermal care	3129	0.0366179	767	0.0679362
		Oral antibiotics for neonatal sepsis/pneumonia	1691	0.0197894	0	0
		Injectable antibiotics for neonatal sepsis/pneumonia			2977	0.263685
		Full supportive care for neonatal sepsis/pneumonia	15928	0.186401	Data not available for 2015
		ORS - oral rehydration solution	269	0.00314804	0	0
		Cotrimoxazole	89	0.00104154	0	0
		Total	85450	1	11290	1

## Sheet: Appendix 5
	Appendix S5: Additional lives saved by intervention in mothers
	Intervention		National
			Additional Lives Saved (1997-2011)	% of Additional Lives Saved (1997-2011)	Additional Lives Saved (2011-2015)	% of Additional Lives Saved (2011-2015)
	Periconceptual
		Contraceptive use	82	0.0125613	Data not available for 2015
	Pregnancy	TT - Tetanus toxoid vaccination	97	0.0148591	Data not available for 2015
		IPTp - Intermittent preventive treatment of malaria during pregnancy			77	0.0871041
		Calcium supplementation	10	0.00153186	0	0
		Hypertensive disorder case management	21	0.00321691	3	0.00339367
		Malaria case management	11	0.00168505	0	0
		MgSO4 management of pre-eclampsia	23	0.00352328	2	0.00226244
	Childbirth	Clean birth practices	740	0.113358	243	0.274887
		Labor and delivery management	3118	0.477635	275	0.311086
		Antibiotics for pPRoM	462	0.0707721	56	0.0633484
		MgSO4 management of eclampsia	801	0.122702	93	0.105204
		AMTSL - Active management of the third stage of labor	1163	0.178156	135	0.152715
		Total	6528	1	884	1
